# Supplementary material for: Morphology of Coatings Deposited by Pulsed Electron Deposition Method from Polytetrafluoroethylene-Carbon Composites
Source: Molecules. 2025 Mar 26;30(7):1474. doi: 10.3390/molecules30071474 (PMC11990844; doi:10.3390/molecules30071474)
Supplement: Supplementary file 1 [file molecules-30-01474-s001.zip]

Archive with 1 entries (1 files):
- molecules-3511833-supplementary.pdf
